# Supplementary material for: Epistasis shapes the fitness landscape of an allosteric specificity switch
Source: Nat Commun. 2021 Sep 21;12:5562. doi: 10.1038/s41467-021-25826-7 (PMC8455584; doi:10.1038/s41467-021-25826-7)
Supplement: Supplementary file 3 — Source Data [file 41467_2021_25826_MOESM3_ESM.xlsx]

## Sheet: naringenin_fluorescence_data
	Naringenin (mM)
Mutant	0	0.01	0.025	0.05	0.075	0.1	0.25	0.5	0.75	1	1.5	2
0101	522	740	1924	2963	4771	6851	13575	14652	15893	15819	14720	13956
0101	350	417	1020	1615	3731	5235	12101	16230	15746	19622	18589	20569
0101	380	504	1197	1642	3686	5202	12353	16306	16117	16497	17165	11613
0101	207	284	513	1512	2953	4429	11485	15720	17422	18883	19415	19147
0101	222	312	577	1305	2444	3802	11078	15120	16944	17813	17519	18113
0101	347	578	1013	1648	3300	5019	10925	14145	14303	15896	16944	16029
1001	187	297	548	1298	2506	3537	9377	13160	14106	15205	16757	14995
1001	124	192	351	708	1550	2187	8298	12658	14871	17519	18571	17616
1001	301	401	724	1520	2694	4155	9535	13307	14145	16618	17181	17519
1001	302	407	1028	1652	3286	4193	10483	13989	15348	16458	14316	14383
1001	369	454	1130	1664	3413	4761	11299	14891	15527	16117	15930	15100
1001	302	325	727	1312	2202	3182	11299	13450	15312	17946	18986	18329
1011	136	208	286	650	1256	1983	11273	13732	18458	21717	25337	34085
1011	121	175	367	735	1307	2177	9577	13828	20617	22079	26321	27607
1011	161	191	350	613	1230	1950	9685	14652	18986	22289	25641	21614
1000	299	419	1020	2400	3656	5799	12727	15348	17408	18502	15277	12496
1000	269	424	1014	2341	4202	5938	10821	13924	16847	18502	16613	13388
1000	291	420	925	2227	4398	6253	12212	15563	17988	19165	17246	18329
0110	4167	3130	3517	3636	3411	3812	5395	7467	11743	14383	15984	15375
0110	3812	3272	3254	2809	3657	3576	4344	7656	10596	14383	16118	14503
0110	4019	3469	4053	3393	3527	3760	5047	8229	13123	13950	15546	15546
0101	2702	2619	2505	2788	2761	2514	3058	5147	8505	11351	19031	22555
0101	2619	2452	2761	2922	2917	2788	3754	4965	6616	9197	20424	17613
0101	3201	3359	3138	2815	2946	3176	4352	5951	7782	13764	19484	19484
0111	2411	2384	2199	2133	2133	1877	2175	2880	5425	9044	12414	14463
0111	2527	2358	1877	1914	2041	2230	2351	3245	6012	6251	10864	12483
0111	2513	2513	2145	1968	2312	2268	2627	3130	4344	5848	10925	17373
0100	3236	2739	2739	3061	3218	3061	4516	6268	9749	11841	14625	20241
0100	3770	3781	3708	3606	3887	3677	4788	7937	9455	10715	12141	11743
0100	3318	3236	3027	3027	3606	3209	3812	6427	9482	12483	16711	19687
1110	95	82.7	87.9	85.8	86.5	94.2	197	333	837	2694	4405	7005
1110	97.2	96.4	97.2	94.2	95.8	108	222	421	1210	4708	7044	7872
1110	97.2	92.9	89.9	89.4	89.4	102	168	349	925	2793	3078	9803
1110	149	185	177	157	156	178	263	567	1523	3878	23706	22932
1110	212	196	118	134	143	161	215	474	1317	6321	15384	10041
1110	162	153	181	152	162	171	269	457	1503	4407	17613	11581
1101	220	226	245	224	162	173	241	453	1174	4556	19529	20961
1101	204	203	232	246	228	234	305	658	1924	6516	21975	230
1101	277	258	269	250	277	309	341	803	2457	4986	23763	19948
1101	153	146	164	163	155	170	290	569	1563	2732	5425	6063
1101	155	152	172	158	165	165	286	523	1349	3488	5880	12449
1101	176	173	166	179	174	185	301	477	1262	2157	12449	11940
1111	93.8	112	116	117	114	123	158	196	347	547	808	633
1111	114	131	121	129	134	131	169	209	473	733	844	2639
1111	123	134	131	142	151	162	198	259	401	562	1758	553
1100	141	153	171	171	177	213	377	1402	4368	7699	10079	11390
1100	160	176	171	200	218	255	473	1298	4828	11139	18214	19201
1100	162	170	181	197	206	233	425	1298	4332	8206	17086	16073
0010	346	350	347	363	615	980	6463	11139	14829	15332	18571	17764
0010	431	425	394	398	520	899	5703	11517	14953	16992	17665	16757
0010	499	498	512	505	841	1107	6700	10864	14747	17470	20129	23257
0001	679	675	681	879	1104	1550	5380	10596	14185	17373	18062	18727
0001	650	765	837	932	1164	1360	5880	11743	14544	17616	18779	19852
0001	855	994	1065	1139	1204	1529	6756	10925	14383	18727	21161	20524
0011	1129	1372	1414	1625	2145	2694	6738	11874	13606	16526	18883	17373
0011	1458	1323	1666	1572	2058	2627	6985	11264	14665	16253	18214	17962
0011	2007	2121	2052	2451	2717	3272	7488	11907	15375	17813	18623	18315
0000	298	328	380	550	789	1340	8336	12345	15241	16926	17490	19301
0000	305	356	403	522	948	1342	8355	13860	15563	17286	18286	18329
0000	340	407	403	646	998	1322	8336	12467	14550	15563	16613	17205

## Sheet: resveratrol_fluorescence_data
	Resveratrol (mM)
Mutant	0	0.25	0.2	0.15	0.1	0.075	0.05	0.025	0.01	0.0075	0.005	0.0025
1010	328	40875	34793	32011	20129	15852	13418	7426	2332	1349	787	389
1010	306	35574	29615	28171	24450	16163	13644	6199	2268	1524	1002	370
1010	320	39098	35084	30961	24861	19962	10107	7720	2098	1168	825	376
1001	392	23193	13196	11711	9482	9273	8004	4788	1666	1383	643	403
1001	293	20869	14995	12588	9273	8969	8252	5276	1224	1062	523	344
1001	349	24518	16298	12799	9508	10537	8004	5783	1368	1200	675	437
1001	285	27937	18264	12107	10079	10685	7446	4922	2145	1161	740	384
1001	389	16851	11907	9588	8675	7364	8252	5562	2157	1280	945	476
1001	397	28644	17422	13233	10774	9248	8846	5470	2175	1262	904	466
1011	236	41217	39535	32011	28171	22184	14343	4202	1027	485	291	155
1011	229	45679	37295	25069	23128	17863	15120	3909	863	476	304	155
1011	246	39207	36985	34028	22873	13123	9940	4554	991	541	325	178
1000	516	42143	35279	26501	27552	21044	16253	7806	2649	1410	846	412
1000	704	25632	13160	10537	8772	9722	8556	6251	3236	1657	1126	545
1000	724	22936	13270	13493	9535	9614	7720	5089	2280	1675	1120	662
1000	791	38133	34217	31657	24654	23648	14343	13270	2961	2444	1478	1016
1000	897	37607	31657	31745	28015	23648	15940	12799	3011	2709	1638	1101
1000	961	35084	30281	29698	27552	24586	13989	12107	3130	3011	1694	1171
0110	1930	45426	33188	28171	14028	6794	3931	1862	1761	1661	1563	1019
0110	2212	46835	40423	36883	14953	7785	3272	1996	2287	2218	1598	1985
0110	2104	49100	39535	33559	20298	8048	4178	1598	1930	1520	1941	1204
0101	1703	51189	45679	38239	9668	7614	3997	2063	1550	1936	1776	2169
0101	2465	49236	40875	37398	17325	7103	3718	2325	2391	2116	2431	2299
0101	2563	47755	36374	30113	9299	5996	4429	3209	2904	2424	1963	1821
0111	1338	54415	39755	23648	6719	4491	2404	1666	1638	1372	1402	1283
0111	1227	55329	40199	27628	7283	4272	1985	1430	1466	1251	1391	1462
0111	1316	56103	39977	22746	6147	3517	2620	1450	1434	1368	1458	1338
0100	1996	42260	41447	37088	29207	12799	4529	3104	2287	1756	1952	2063
0100	2212	44551	38990	35673	16435	12141	6029	3263	2312	2157	2243	2274
0100	2431	41678	36985	34793	28486	13720	5132	2824	2694	2679	2104	1771
1110	53.9	30449	30029	25278	9470	5989	808	221	59.1	57.8	52.6	47.5
1110	60.4	32100	32011	33096	15419	9534	1216	233	56.5	53.9	48.8	43.6
1110	55.2	34408	31394	29698	9839	8933	1084	213	65.5	62.9	55.2	53.9
1101	71.9	34313	32458	29863	11171	5837	738	230	87.4	86.1	73.2	65.5
1101	71.9	34793	33373	30534	7317	4281	613	194	96.4	82.2	75.8	61.6
1101	73.2	33934	32279	21338	6133	4976	690	178	92.5	79.6	64.2	68.1
1111	44.9	31220	29126	30961	4821	2206	325	89.9	56.5	46.2	44.9	43.6
1111	50.1	29451	30197	25278	3785	2676	310	114	53.9	46.2	41.1	43.6
1111	48.8	32458	33465	27705	3831	3731	431	109	53.9	60.4	47.5	43.6
1100	87.4	32189	31394	28565	18415	14483	1950	402	122	103	92.5	95.1
1100	93.8	31745	31394	29863	25458	18115	2083	521	139	127	99	93.8
1100	91.2	30875	28884	20354	19031	9664	2619	577	142	148	105	104
0010	315	28407	27475	24930	21044	18315	12693	2809	1391	818	425	364
0010	386	27475	24654	24314	18883	14383	11358	3626	1737	994	481	388
0010	381	26281	27399	26946	23387	22308	10450	3355	1766	953	596	362
0001	623	43090	37816	32730	25846	21577	7024	3834	1269	1104	749	693
0001	685	41447	32011	26501	15546	15205	10508	3393	1353	1177	736	528
0001	675	43814	42143	34504	23128	26135	12942	3498	1207	865	601	460
0001	661	37816	35476	31307	24586	19041	15808	5547	2754	2199	1383	632
0001	611	36576	29698	27475	24314	22432	10955	5365	3087	2086	1446	1290
0001	1287	33839	29207	30365	25775	21279	17277	6663	4237	2928	2485	1689
0011	679	27399	27937	28093	23517	22246	20581	4454	1491	1161	1387	732
0011	548	17962	11581	9830	8969	8603	5578	3770	1732	1221	787	567
0011	547	15460	12693	11078	9351	7915	6481	4656	1269	807	495	462
0011	789	19361	10392	9429	7960	8206	5089	3236	1364	887	730	620
0011	959	17616	11581	10192	9641	8344	6870	3606	1470	1276	1065	623
0011	1126	20073	15120	11549	8556	7571	5979	3739	1483	1338	1142	816
0000	425	30875	30875	26063	24792	25632	15037	5061	1946	1470	776	556
0000	427	29045	29698	28724	22000	23648	12553	8138	2255	1426	623	380
0000	401	30704	29369	24180	23912	20241	15808	6966	2075	1426	867	506

## Sheet: ITC_data
mut	lig	n	ka	ka_err	dh
0000	Nar	1	35000	4150	-14280
0000	Resv	1	305000	97200	-11520
1000	Nar	1	144000	24200	-8571
1000	Resv	1	260000	66800	-8641
0100	Nar	1	10600	1180	-18000
0100	Resv	1	90600	17600	-12690
1100	Nar	1	36400	2620	-8037
1100	Resv	1	188000	28700	-18800
1111	Nar	1	61000	12600	-2899
1111	Resv	1	61100	9110	-16150
